# Supplementary material for: Housing and personality effects on judgement and attention biases in dairy cows
Source: Sci Rep. 2021 Nov 26;11:22984. doi: 10.1038/s41598-021-01843-w (PMC8626508; doi:10.1038/s41598-021-01843-w)
Supplement: Supplementary file 1 — Supplementary Information 1. [file 41598_2021_1843_MOESM1_ESM.xlsx]

## Sheet: Legend
Housing and personality effects on judgement and attention biases in dairy cows
Louise Kremer1,2*, Jacinta D. Bus1, Laura E. Webb1, Eddie A. M. Bokkers1, Bas Engel3, Jozef T.N. van der Werf2, Sabine K. Schnabel3, Cornelis G. van Reenen1,2
1 Animal Production Systems Group, Wageningen University & Research, Wageningen, the Netherlands
2 Livestock Research, Wageningen University & Research, Wageningen, the Netherlands
3 Biometris, Wageningen University & Research, Wageningen, the Netherlands
* Corresponding author. E-mail: louise.kremer@wur.nl
Variable	Definition	Levels (if applicable)
Cow	Identity of the focal heifer	NA (48 levels max)
Batch	Experimental batch	1, 2 or 3
Group	Focal group (i.e. 4 heifers within same pen)	From 1 to 12
Activity	Personality trait "Activity"	Act or Inact (depending on class)
Fearfulness	Personality trait "Fearfulness"	Fear or Nonfear (depending on class)
Sociability	Personality trait "Sociability"	Soc or Nonsoc (depending on class)
Nb_Loc_All	Number of locomotion bouts during OF and NO	NA
Prop_NO_Dur_Obj	Time spent in contact with the object	NA
NO_Lat_Obj	Latency to touch the NO	NA
Prop_Near_Dur	Time spent less than 2 m away from the herd during the RW	NA
Prop_Loc_All	Time spent in locomotion during OF and NO	NA
Prop_Walls_All	Time spent in contact with the walls during OF and NO	NA
NO_NB_Obj	Number of physical interactions with the novel object (rebuttal)	NA
RW_Lat_Near	Latency to reach the 2 m line for the first time (rebuttal)	NA
RW_Lat_Mid	Latency to reach the 5 m line for the first time (rebuttal)	NA
Session	Reference phase or experimental phase	T0 (reference) or T1 (experimental)
Treatment	Housing conditions in the experimental phase only	Positive or Negative
Average_Lat	Average latency to reach all three ambiguous cues	NA
Prop_Average_Lat	Average latency to reach all three ambiguous cues (in proportion)	NA
Trained	Heifers trained for JBT	1 (trained) or 0 (not trained)
Atten_Threat_Prop	Proportion of time spent looking at the threat	NA
Atten_Bucket_Prop	Proportion of time spent looking at the bucket	NA
Feeding_Prop	Proportion of time spent feeding	NA
Positive_Diff_Att	Relative positive atttention	NA
ABD_prop	Attention bias difference score (rebuttal 1)	NA
Loc_Prop	Proportion of time spent in locomotion	NA
Expl_Arena_Prop	Proportion of time spent in proximity with walls/floors	NA
Vigi_Prop	Proportion of time spent with head up	NA
Atten_Threat_LatinProp	Latency to first look at the threat (in proportion)	NA
Atten_Bucket_LatinProp	Latency to first look at the bucket (in proportion)	NA
Atten_Feeding_LatinProp	Latency to first eat from the bucket (in proporiton)	NA
Housing	Housing conditions applied	Reference, Positive or Negative
If the name of a variable is followed by "_ref", it means that the corresponding variable was recorded when the heifer was housed under the reference conditions. If the name of the variable is followed by "_exp", it means that the corresponding variable was recorded when the heifer was housed under the experimental conditions (i.e. either positive or negative). If the name is preceded by "_res", …

## Sheet: PCA
Cow	Nb_Loc_All	Prop_NO_Dur_Obj	NO_Lat_Obj	Prop_Near_Dur	Prop_Loc_All	Prop_Walls_All	NO_NB_Obj	RW_Lat_Mid	RW_Lat_Near
652	43	0	600	0.737666666666667	0.21924269191027	0.248897931502204	0	4.7	6.8
766	43	0.0242588582139802	12.6	0.616	0.195056913820976	0.301504114615951	2	61.6	67.7
927	58	0.165515285008677	12.1999999999999	0.658666666666667	0.343308083964568	0.244059986595174	7	4.1	5.3
969	56	0.032072180027138	44.76	0.007	0.182292404483147	0.240167720720642	4	152.6	161.3
994	40	0.0142669044484075	298.52	0.406333333333333	0.169173590220081	0.179476302835883	5	60.9	178.1
1036	44	0.0257	357.99	0.193	0.1698	0.296271854716776	4	12.8	16.1
1040	60	0.132051195232613	6.47000000000003	0.985	0.245779237012716	0.241626712034507	6	2.6	4.5
1042	56	0.0521915119797203	28.13	0.504666666666667	0.219947335966535	0.311986847831343	7	22.9	26.7
1050	52	0.103029677774339	7.96000000000004	0.658333333333333	0.242958568047732	0.205278792638372	5	12.5	16.1
1072	48	0.05523430710609	115.18	0.842333333333333	0.207654872418793	0.163131559883417	11	9.9	13.1
1094	41	0.352798830389702	5.00999999999999	0.911333333333333	0.264664461129491	0.271288070527085	2	22.2	26.6
1096	30	0	600	0.468333333333333	0.125281245312578	0.180518485463378	0	90.8	159.5
1101	50	0.21225	18.5999999999999	0.459	0.178397026716221	0.253054115764737	6	98.1	162.3
1104	48	0.0790873507075708	12.4	0	0.162894570180994	0.333053483686238	2	173.8	300
1114	54	0.0113705480840711	13.4000000000001	0.789	0.230612823119615	0.378712092063381	3	4.7	63.3
1118	26	0.0489983667211093	130.94	0.0486666666666667	0.114779507349755	0.136630351012401	9	63.7	285.4
1123	24	0.010023516069314	134.88	0.941333333333333	0.275121869922087	0.332184700206754	2	13.8	17.6
1132	67	0.145753143443675	13.24	0	0.221625945801807	0.397443661454892	6	31.6	300
1135	51	0.0223601210318478	18.5999999999999	0.947666666666667	0.208025	0.218738151862958	5	7.1	15.7
1147	47	0.00973300889970334	3.24000000000001	0.938666666666667	0.162827905736475	0.318306856474795	3	13.1	18.4
1157	31	0.0160036272649415	40	0	0.150553314889504	0.112089152445291	4	52	300
1159	52	0.0542439620495935	6.31999999999994	0.165666666666667	0.282879880005	0.372213797368622	4	56.1	250.3
1187	27	0	600	0.976	0.104566666666667	0.0720750809926188	0	4.6	7.2
1230	42	0.191593613546215	345.76	0	0.150294990166994	0.125931395583003	8	300	300
1237	59	0.019835266431333	476.67	0.490333333333333	0.205593146895103	0.356256172734394	1	12.9	152.9
1248	50	0.155794806839772	17.0799999999999	0.781666666666667	0.189693676877437	0.368219279875701	7	53	65.5
1273	45	0.0766594059740304	13.72	0	0.119716666666667	0.32323546208889	3	14.9	300
1289	61	0.104001339360455	69.6	0.943	0.239158694710176	0.222354926001403	7	13.4	17.1
1290	47	0.437902069931002	9.16000000000008	0.656333333333333	0.171194293523549	0.257829319160388	7	43.2	103.1
1291	40	0.0585143775315502	355.28	0.909666666666667	0.179460684643845	0.19664065151001	4	11.1	27.1
1292	45	0.0947778079464205	334.84	0.128	0.185068831038965	0.216011672980741	5	152.7	161.3
1345	60	0.0183498481967104	31.4400000000001	0	0.225692476917436	0.228860539674058	6	14.96	17.42
1349	51	0.0077336344660028	130.32	0.634633333333333	0.165961134628846	0.313003756830601	2	300	300
1364	52	0.00626645778474051	1.48000000000002	0.344	0.199485017166094	0.235760760760761	3	15.1	196.8
1366	69	0.169490365198343	67.4400000000001	0	0.307114762841239	0.263057800719962	9	278.2	300
1403	103	0.104800796129165	10.88	0.492633333333333	0.395015124621884	0.469841650466313	5	75.33	152.21
1407	51	0.162533230137632	208.47	0.863233333333333	0.134816852106513	0.215802990869345	8	18.34	41.03
1412	91	0.0417572262249071	18.96	0.985633333333333	0.357466063348416	0.299589520181201	5	3.15	4.31
1423	62	0.0368654378187394	577.91	0.8677	0.234483850538315	0.358651468446191	1	36.34	39.69
1436	52	0.269193424180534	47.84	0.6485	0.224192526915769	0.222112503405067	6	101.68	105.45
1446	88	0.0582752935634736	6.72000000000003	0.388433333333333	0.303561607306545	0.465210519235943	4	12.2	15.91
1460	51	0	600	0.718166666666667	0.220950968301057	0.25616610738255	0	45.69	84.55
1461	54	0.120692295910553	16.5600000000001	0.387933333333333	0.166062515103789	0.379880024099962	7	14.11	183.62
1484	67	0.0189216055942138	182.34	0	0.270115996133462	0.402570283851691	3	300	300
1517	63	0.0959780315461639	14.16	0.880366666666667	0.165194493516883	0.211162448104995	6	12.03	35.89
1520	85	0.544459482321096	8.03999999999996	0	0.306248125062498	0.261636828644501	5	300	300
1546	49	0.138328722375921	13	0.929366666666667	0.127162427919069	0.156083406437681	13	13.66	21.19

## Sheet: JBT_Reference
Batch	Treatment	Cow	Session	Group	Average	Prop_Average	Trained	Activity	Fearfulness	Sociability
1	Positive	652	T0	2	34.3333333333333	38.1481481481482	1	Act	Fear	Soc
1	Positive	652	T1	2	39	43.3333333333333	1	Act	Fear	Soc
1	Negative	766	T0	3	90	100	1	Inact	Fear	Soc
1	Negative	766	T1	3	90	100	1	Inact	Fear	Soc
1	Positive	927	T0	4	90	100	1	Act	Nonfear	Soc
2	Positive	969	T0	5	7	7.77777777777778	1	Inact	Fear	Nonsoc
2	Positive	969	T1	5	59	65.5555555555556	1	Inact	Fear	Nonsoc
1	Positive	994	T0	2	90	100	1	Inact	Fear	Nonsoc
1	Positive	994	T1	2	34.6666666666667	38.5185185185185	1	Inact	Fear	Nonsoc
1	Positive	1036	T0	4	90	100	1	Inact	Fear	Nonsoc
1	Positive	1036	T1	4	63	70	1	Inact	Fear	Nonsoc
1	Positive	1040	T0	2	36	40	1	Act	Nonfear	Soc
1	Positive	1040	T1	2	14	15.5555555555556	1	Act	Nonfear	Soc
1	Negative	1042	T0	3	35	38.8888888888889	1	Act	Nonfear	Nonsoc
1	Negative	1042	T1	3	33.6666666666667	37.4074074074074	1	Act	Nonfear	Nonsoc
2	Positive	1050	T0	5	7.66666666666667	8.51851851851852	1	Inact	Nonfear	Soc
2	Positive	1050	T1	5	63.3333333333333	70.3703703703704	1	Inact	Nonfear	Soc
1	Negative	1072	T0	3	68	75.5555555555556	1	Inact	Fear	Soc
1	Negative	1072	T1	3	85.3333333333333	94.8148148148148	1	Inact	Fear	Soc
1	Positive	1096	T0	4	63.3333333333333	70.3703703703704	1	Inact	Fear	Nonsoc
1	Positive	1096	T1	4	36	40	1	Inact	Fear	Nonsoc
1	Negative	1101	T0	1	10	11.1111111111111	1	Inact	Nonfear	Nonsoc
1	Negative	1101	T1	1	19.3333333333333	21.4814814814815	1	Inact	Nonfear	Nonsoc
2	Negative	1104	T0	6	34.3333333333333	38.1481481481482	1	Inact	Nonfear	Nonsoc
2	Negative	1104	T1	6	34.6666666666667	38.5185185185185	1	Inact	Nonfear	Nonsoc
1	Negative	1114	T0	1	90	100	1	Act	Fear	Soc
1	Negative	1114	T1	1	34.6666666666667	38.5185185185185	1	Act	Fear	Soc
1	Positive	1118	T0	4	12	13.3333333333333	1	Inact	Nonfear	Nonsoc
1	Positive	1118	T1	4	9.33333333333333	10.3703703703704	1	Inact	Nonfear	Nonsoc
1	Negative	1123	T0	1	88.3333333333333	98.1481481481481	1	Act	Fear	Soc
1	Negative	1123	T1	1	63	70	1	Act	Fear	Soc
2	Positive	1132	T0	7	62	68.8888888888889	1	Act	Nonfear	Nonsoc
2	Positive	1132	T1	7	6	6.66666666666667	1	Act	Nonfear	Nonsoc
1	Negative	1135	T0	1	90	100	1	Inact	Nonfear	Soc
1	Negative	1135	T1	1	90	100	1	Inact	Nonfear	Soc
2	Positive	1147	T0	7	90	100	1	Inact	Fear	Soc
2	Positive	1147	T1	7	76.6666666666667	85.1851851851852	1	Inact	Fear	Soc
1	Positive	1157	T0	2	64	71.1111111111111	1	Inact	Fear	Nonsoc
1	Positive	1157	T1	2	90	100	1	Inact	Fear	Nonsoc
2	Negative	1159	T0	6	67.3333333333333	74.8148148148148	1	Act	Nonfear	Nonsoc
2	Negative	1159	T1	6	90	100	1	Act	Nonfear	Nonsoc
2	Negative	1187	T0	6	90	100	1	Inact	Fear	Soc
2	Negative	1187	T1	6	90	100	1	Inact	Fear	Soc
2	Positive	1230	T0	5	39.3333333333333	43.7037037037037	1	Inact	Fear	Nonsoc
2	Positive	1230	T1	5	90	100	1	Inact	Fear	Nonsoc
2	Negative	1237	T0	8	34.6666666666667	38.5185185185185	1	Act	Fear	Nonsoc
2	Negative	1237	T1	8	62.6666666666667	69.6296296296296	1	Act	Fear	Nonsoc
2	Negative	1248	T0	8	62	68.8888888888889	1	Act	Nonfear	Soc
2	Negative	1248	T1	8	39.3333333333333	43.7037037037037	1	Act	Nonfear	Soc
2	Negative	1273	T0	8	12	13.3333333333333	1	Inact	Nonfear	Nonsoc
2	Negative	1273	T1	8	35.6666666666667	39.6296296296296	1	Inact	Nonfear	Nonsoc
2	Negative	1289	T0	8	10	11.1111111111111	1	Act	Nonfear	Soc
2	Negative	1289	T1	8	90	100	1	Act	Nonfear	Soc
2	Positive	1290	T0	7	33	36.6666666666667	1	Inact	Nonfear	Soc
2	Positive	1290	T1	7	62.3333333333333	69.2592592592593	1	Inact	Nonfear	Soc
2	Negative	1291	T0	6	33.3333333333333	37.037037037037	1	Inact	Fear	Soc
2	Negative	1291	T1	6	34	37.7777777777778	1	Inact	Fear	Soc
2	Positive	1292	T0	7	62	68.8888888888889	1	Inact	Fear	Nonsoc
2	Positive	1292	T1	7	41.6666666666667	46.2962962962963	1	Inact	Fear	Nonsoc
3	Positive	1349	T0	12	20.3333333333333	22.5925925925926	1	Act	Fear	Nonsoc
3	Positive	1349	T1	12	90	100	1	Act	Fear	Nonsoc
2	Positive	1364	T0	5	38.6666666666667	42.962962962963	1	Act	Fear	Nonsoc
2	Positive	1364	T1	5	62.6666666666667	69.6296296296296	1	Act	Fear	Nonsoc
3	Positive	1403	T0	12	22.6666666666667	25.1851851851852	1	Act	Nonfear	Soc
3	Positive	1403	T1	12	18.6666666666667	20.7407407407407	1	Act	Nonfear	Soc
3	Negative	1407	T0	11	14.6666666666667	16.2962962962963	1	Inact	Nonfear	Soc
3	Negative	1407	T1	11	25.3333333333333	28.1481481481481	1	Inact	Nonfear	Soc
3	Positive	1412	T0	10	38.3333333333333	42.5925925925926	1	Act	Fear	Soc
3	Positive	1412	T1	10	61.3333333333333	68.1481481481482	1	Act	Fear	Soc
3	Negative	1436	T0	9	42.6666666666667	47.4074074074074	1	Inact	Nonfear	Soc
3	Negative	1436	T1	9	62.3333333333333	69.2592592592593	1	Inact	Nonfear	Soc
3	Negative	1446	T0	9	8	8.88888888888889	1	Act	Fear	Nonsoc
3	Negative	1446	T1	9	33.6666666666667	37.4074074074074	1	Act	Fear	Nonsoc
3	Negative	1460	T0	11	29.6666666666667	32.962962962963	1	Act	Fear	Soc
3	Negative	1460	T1	11	10.6666666666667	11.8518518518518	1	Act	Fear	Soc
3	Positive	1461	T0	10	90	100	1	Act	Nonfear	Nonsoc
3	Positive	1461	T1	10	33.6666666666667	37.4074074074074	1	Act	Nonfear	Nonsoc
3	Positive	1484	T0	12	13.6666666666667	15.1851851851852	1	Act	Fear	Nonsoc
3	Positive	1484	T1	12	25.3333333333333	28.1481481481481	1	Act	Fear	Nonsoc
3	Positive	1517	T0	10	40	44.4444444444444	1	Inact	Nonfear	Soc
3	Positive	1517	T1	10	37	41.1111111111111	1	Inact	Nonfear	Soc
3	Negative	1520	T0	9	62.3333333333333	69.2592592592593	1	Act	Nonfear	Nonsoc
3	Negative	1520	T1	9	34	37.7777777777778	1	Act	Nonfear	Nonsoc

## Sheet: ABT_Reference
Batch	Treatment	Cow	Session	Group	Atten_Threat_Prop	Atten_Bucket_Prop	Feeding_Prop	Positive_Diff_Att	Loc_Prop	Expl_Arena_Prop	Vigi_Prop	Atten_Threat_LatinProp	Atten_Bucket_LatinProp	Atten_Feeding_LatinProp	Activity	Fearfulness	Sociability	ABD_prop
1	Positive	652	T0	2	25.61	4.53	3.33	23.4837168	20.54	10.8	42.81	1.46666666666667	1.73333333333333	33.4666666666667	Act	Fear	Soc	17.75
1	Positive	927	T0	4	13.73	13.46	0	49.5034939	11.87	19.63	0	4.26666666666667	0	100	Act	Nonfear	Soc	0.27
2	Positive	969	T0	5	58.4	0	0	0	16.66	0	70.8	4.53333333333333	100	100	Inact	Fear	Nonsoc	58.4
1	Positive	994	T0	2	5.87	17.48	54.2	92.4306899	13.6	11.87	5	1.46666666666667	22.8	36	Inact	Fear	Nonsoc	-65.81
1	Positive	1040	T0	2	8.68	10.4	51.2	87.6511595	10.13	3.2	35.72	0.8	8.66666666666667	16.9333333333333	Act	Nonfear	Soc	-52.92
1	Negative	1042	T0	3	15.03	13.24	0	46.8340998	39.8	17.46	8.63	6.6	12.8333333333333	100	Act	Nonfear	Nonsoc	1.79
2	Positive	1050	T0	5	1.73	8.13	0	82.4543611	14.4	41.34	39.07	0.933333333333333	5.06666666666667	100	Inact	Nonfear	Soc	-6.4
1	Negative	1072	T0	3	10.22	24.34	13.1	78.5564415	33.39	5.7	25.33	6.63333333333333	11.3	32.5	Inact	Fear	Soc	-27.22
1	Negative	1094	T0	3	0.6	11.18	62.08	99.1876523	10.1	11.83	5.73	7.46666666666667	0	5.13333333333333	Inact	Nonfear	Soc	-72.66
1	Positive	1096	T0	4	9.53	0	0	0	16.6	13.07	26.48	1.5	100	100	Inact	Fear	Nonsoc	9.53
1	Negative	1101	T0	1	1.3	2	95.9	98.6895161	2.94	0	0	0.8	2.1	4.1	Inact	Nonfear	Nonsoc	-96.6
1	Negative	1114	T0	1	9.8	6.14	9.13	60.9094535	42.91	5.62	30.95	1.46666666666667	38.5	41.8666666666667	Act	Fear	Soc	-5.47
1	Positive	1118	T0	4	19.53	10.03	7.03	46.6247609	18.69	8.27	49.57	4.4	0.133333333333333	16.6666666666667	Inact	Nonfear	Nonsoc	2.47
1	Negative	1123	T0	1	24.51	6.53	0	21.0373711	8.95	15.17	12.8	0.966666666666667	4.96666666666667	100	Act	Fear	Soc	17.98
2	Positive	1132	T0	7	14	1.07	0	7.1001991	14.14	9.87	74.8	1.86666666666667	68.4	100	Act	Nonfear	Nonsoc	12.93
1	Negative	1135	T0	1	20.73	0	0	0	9.86	12.37	40.87	0.866666666666667	100	100	Inact	Nonfear	Soc	20.73
2	Positive	1147	T0	7	6.8	8.53	0	55.642531	12.67	14.67	6.93	0.933333333333333	9.06666666666667	100	Inact	Fear	Soc	-1.73
1	Positive	1157	T0	2	19.2	8.77	35.75	69.8681733	8.13	0.8	40.13	2.73333333333333	10.4	16.2666666666667	Inact	Fear	Nonsoc	-25.32
2	Negative	1159	T0	6	7.2	10	72.4	91.9642857	17.7	4.4	0	0	9.73333333333333	14.2666666666667	Act	Nonfear	Nonsoc	-75.2
2	Negative	1187	T0	6	4.8	1.6	0	25	26.53	NA	NA	0	13.6	100	Inact	Fear	Soc	3.2
2	Positive	1230	T0	5	4.27	2.8	3.2	58.4225901	26.8	4.93	67.73	4.53333333333333	5.2	8	Inact	Fear	Nonsoc	-1.73
2	Negative	1237	T0	8	4.13	3.2	0	43.6562074	15.2	6.53	75.73	2.8	6.4	100	Act	Fear	Nonsoc	0.93
2	Negative	1248	T0	8	25.73	5.2	0	16.8120565	48.14	31.73	0	NA	76.4	100	Act	Nonfear	Soc	20.53
2	Negative	1289	T0	8	11.73	0	0	0	20	31.6	22.53	0	100	100	Act	Nonfear	Soc	11.73
2	Positive	1290	T0	7	32	0.4	0	1.2345679	17.2	39.73	5.47	0.666666666666667	0	100	Inact	Nonfear	Soc	31.6
2	Negative	1291	T0	6	28.4	0	0	0	11.74	6.4	16.14	1.55	100	100	Inact	Fear	Soc	28.4
2	Positive	1292	T0	7	25.6	0	0	0	18.8	1.87	42.8	6.8	100	100	Inact	Fear	Nonsoc	25.6
3	Negative	1345	T0	9	7.23	7.67	9.63	70.5258867	58.5	18.07	18.17	2.26666666666667	15.2333333333333	41.8	Act	Fear	Nonsoc	-10.07
3	Positive	1349	T0	12	15.2	4.27	0	21.9311762	43.7	6.5	67.9	1.7	14.8	100	Act	Fear	Nonsoc	10.93
2	Positive	1364	T0	5	59.34	8.94	0	13.0931459	22.8	17.33	34.27	0	33.2	100	Act	Fear	Nonsoc	50.4
3	Positive	1366	T0	10	2.37	8.23	55.1	96.3926941	23.87	4.23	19.67	0.533333333333333	9.13333333333333	31.9	Act	Nonfear	Nonsoc	-60.96
3	Positive	1403	T0	12	5.6	12.33	38.4	90.0585833	17.07	17.97	0	1.26666666666667	9.7	18.6	Act	Nonfear	Soc	-45.13
3	Negative	1407	T0	11	6.13	12.07	50.9	91.1416185	9.63	3.67	14.3	0.3	0	12.8	Inact	Nonfear	Soc	-56.84
3	Positive	1412	T0	10	15.57	4	0	20.4394481	51.96	23.47	27.47	1.6	7.46666666666667	100	Act	Fear	Soc	11.57
3	Negative	1423	T0	11	10.97	4.17	49.87	83.125673	14.7	12.33	10.67	1.63333333333333	9.23333333333333	50.1333333333333	Act	Fear	Soc	-43.07
3	Negative	1436	T0	9	0	3.37	96.63	100	4.9	0	0	0.7	0	3.36666666666667	Inact	Nonfear	Soc	-100
3	Negative	1446	T0	9	2.6	3.3	0.47	59.1836735	44.48	35.63	25.73	0	1.73333333333333	4.3	Act	Fear	Nonsoc	-1.17
3	Negative	1460	T0	11	10.7	9.3	18.4	72.1354167	46.83	21.33	7.73	0.466666666666667	0	7.63333333333333	Act	Fear	Soc	-17
3	Positive	1461	T0	10	0.7	8.97	53.63	98.8941548	13.03	6.97	4.9	11.8	0.966666666666667	5.06666666666667	Act	Nonfear	Nonsoc	-61.9
3	Positive	1484	T0	12	12.53	6.47	1.27	38.1845091	29	24.47	21.63	0.666666666666667	12.3666666666667	33.7666666666667	Act	Fear	Nonsoc	4.79
3	Positive	1517	T0	10	5.4	6.53	1.37	59.3984962	35.7	12.57	57.9	0	1.53333333333333	80.3	Inact	Nonfear	Soc	-2.5
3	Negative	1520	T0	9	2.63	5.37	86.63	97.2207545	14.17	4.5	0	0	2.96666666666667	13.3666666666667	Act	Nonfear	Nonsoc	-89.37
3	Positive	1546	T0	12	11.33	7.77	43.47	81.8922806	28.3	10.97	11.37	1.96666666666667	6.23333333333333	41.8666666666667	Inact	Nonfear	Soc	-39.91

## Sheet: JBT_3Housing
Batch	Housing	Cow	Group	Prop_Average_Exp	Activity	Fearfulness	Sociability
1	Positive	652	2	43.33333333	Act	Fear	Soc
1	Negative	766	3	100	Inact	Fear	Soc
1	Positive	994	2	38.51851852	Inact	Fear	Nonsoc
1	Positive	1036	4	70	Inact	Fear	Nonsoc
1	Positive	1040	2	15.55555556	Act	Nonfear	Soc
1	Negative	1042	3	37.40740741	Act	Nonfear	Nonsoc
1	Negative	1072	3	94.81481481	Inact	Fear	Soc
1	Positive	1096	4	40	Inact	Fear	Nonsoc
1	Negative	1101	1	21.48148148	Inact	Nonfear	Nonsoc
1	Negative	1114	1	38.51851852	Act	Fear	Soc
1	Positive	1118	4	10.37037037	Inact	Nonfear	Nonsoc
1	Negative	1123	1	70	Act	Fear	Soc
1	Negative	1135	1	100	Inact	Nonfear	Soc
1	Positive	1157	2	100	Inact	Fear	Nonsoc
2	Positive	969	5	65.55555556	Inact	Fear	Nonsoc
2	Positive	1050	5	70.37037037	Inact	Nonfear	Soc
2	Negative	1104	6	38.51851852	Inact	Nonfear	Nonsoc
2	Positive	1132	7	6.666666667	Act	Nonfear	Nonsoc
2	Positive	1147	7	85.18518519	Inact	Fear	Soc
2	Negative	1159	6	100	Act	Nonfear	Nonsoc
2	Negative	1187	6	100	Inact	Fear	Soc
2	Positive	1230	5	100	Inact	Fear	Nonsoc
2	Negative	1237	8	69.62962963	Act	Fear	Nonsoc
2	Negative	1248	8	43.7037037	Act	Nonfear	Soc
2	Negative	1273	8	39.62962963	Inact	Nonfear	Nonsoc
2	Negative	1289	8	100	Act	Nonfear	Soc
2	Positive	1290	7	69.25925926	Inact	Nonfear	Soc
2	Negative	1291	6	37.77777778	Inact	Fear	Soc
2	Positive	1292	7	46.2962963	Inact	Fear	Nonsoc
2	Positive	1364	5	69.62962963	Act	Fear	Nonsoc
3	Positive	1349	12	100	Act	Fear	Nonsoc
3	Positive	1403	12	20.74074074	Act	Nonfear	Soc
3	Negative	1407	11	28.14814815	Inact	Nonfear	Soc
3	Positive	1412	10	68.14814815	Act	Fear	Soc
3	Negative	1436	9	69.25925926	Inact	Nonfear	Soc
3	Negative	1446	9	37.40740741	Act	Fear	Nonsoc
3	Negative	1460	11	11.85185185	Act	Fear	Soc
3	Positive	1461	10	37.40740741	Act	Nonfear	Nonsoc
3	Positive	1484	12	28.14814815	Act	Fear	Nonsoc
3	Positive	1517	10	41.11111111	Inact	Nonfear	Soc
3	Negative	1520	9	37.77777778	Act	Nonfear	Nonsoc
1	Reference	652	2	38.14814815	Act	Fear	Soc
1	Reference	766	3	100	Inact	Fear	Soc
1	Reference	994	2	100	Inact	Fear	Nonsoc
1	Reference	1036	4	100	Inact	Fear	Nonsoc
1	Reference	1040	2	40	Act	Nonfear	Soc
1	Reference	1042	3	38.88888889	Act	Nonfear	Nonsoc
1	Reference	1072	3	75.55555556	Inact	Fear	Soc
1	Reference	1096	4	70.37037037	Inact	Fear	Nonsoc
1	Reference	1101	1	11.11111111	Inact	Nonfear	Nonsoc
1	Reference	1114	1	100	Act	Fear	Soc
1	Reference	1118	4	13.33333333	Inact	Nonfear	Nonsoc
1	Reference	1123	1	98.14814815	Act	Fear	Soc
1	Reference	1135	1	100	Inact	Nonfear	Soc
1	Reference	1157	2	71.11111111	Inact	Fear	Nonsoc
2	Reference	969	5	7.777777778	Inact	Fear	Nonsoc
2	Reference	1050	5	8.518518519	Inact	Nonfear	Soc
2	Reference	1104	6	38.14814815	Inact	Nonfear	Nonsoc
2	Reference	1132	7	68.88888889	Act	Nonfear	Nonsoc
2	Reference	1147	7	100	Inact	Fear	Soc
2	Reference	1159	6	74.81481481	Act	Nonfear	Nonsoc
2	Reference	1187	6	100	Inact	Fear	Soc
2	Reference	1230	5	43.7037037	Inact	Fear	Nonsoc
2	Reference	1237	8	38.51851852	Act	Fear	Nonsoc
2	Reference	1248	8	68.88888889	Act	Nonfear	Soc
2	Reference	1273	8	13.33333333	Inact	Nonfear	Nonsoc
2	Reference	1289	8	11.11111111	Act	Nonfear	Soc
2	Reference	1290	7	36.66666667	Inact	Nonfear	Soc
2	Reference	1291	6	37.03703704	Inact	Fear	Soc
2	Reference	1292	7	68.88888889	Inact	Fear	Nonsoc
2	Reference	1364	5	42.96296296	Act	Fear	Nonsoc
3	Reference	1349	12	22.59259259	Act	Fear	Nonsoc
3	Reference	1403	12	25.18518519	Act	Nonfear	Soc
3	Reference	1407	11	16.2962963	Inact	Nonfear	Soc
3	Reference	1412	10	42.59259259	Act	Fear	Soc
3	Reference	1436	9	47.40740741	Inact	Nonfear	Soc
3	Reference	1446	9	8.888888889	Act	Fear	Nonsoc
3	Reference	1460	11	32.96296296	Act	Fear	Soc
3	Reference	1461	10	100	Act	Nonfear	Nonsoc
3	Reference	1484	12	15.18518519	Act	Fear	Nonsoc
3	Reference	1517	10	44.44444444	Inact	Nonfear	Soc
3	Reference	1520	9	69.25925926	Act	Nonfear	Nonsoc

## Sheet: ABT_3Housing
Batch	Housing	Cow	Group	Atten_Threat_Prop	Atten_Bucket_Prop	Feeding_Prop	Positive_Diff_Att	Loc_Prop	Expl_Arena_Prop	Vigi_Prop	Atten_Threat_LatinProp	Atten_Bucket_LatinProp	Atten_Feeding_LatinProp	Activity	Fearfulness	Sociability	ABD_Prop	Treatment
1	Positive	652	2	2.8	7.2	30	93	34.78	NA	NA	1.466666667	0	0	Act	Fear	Soc	-34.4083333333333	Positive
1	Reference	652	2	25.61	4.53	3.33	23.48371676	20.54	10.8	42.81	1.466666667	1.733333333	33.46666667	Act	Fear	Soc	17.7416666666667	Positive
1	Positive	927	4	8.93	15.33	0	63.19043693	6.8	NA	NA	1.6	6.533333333	100	Act	Nonfear	Soc	-6.39166666666667	Positive
1	Reference	927	4	13.73	13.46	0	49.50349393	11.87	19.63	0	4.266666667	0	100	Act	Nonfear	Soc	0.258333333333332	Positive
2	Positive	969	5	7.67	4	44.13	86.25448029	26.07	9	10.13	0.8	36.2	39.4	Inact	Fear	Nonsoc	-40.4666666666667	Positive
2	Reference	969	5	58.4	0	0	0	16.66	0	70.8	4.533333333	100	100	Inact	Fear	Nonsoc	58.4	Positive
1	Positive	994	2	1.07	10.94	71.2	98.71425138	7.07	1.46	8.8	1.066666667	2.933333333	8.266666667	Inact	Fear	Nonsoc	-81.0666666666667	Positive
1	Reference	994	2	5.87	17.48	54.2	92.43068988	13.6	11.87	5	1.466666667	22.8	36	Inact	Fear	Nonsoc	-65.825	Positive
1	Positive	1040	2	3.33	8.13	47.6	94.3616661	16.67	14.27	18.13	0.266666667	4.666666667	8.266666667	Act	Nonfear	Soc	-52.4	Positive
1	Reference	1040	2	8.68	10.4	51.2	87.65115948	10.13	3.2	35.72	0.8	8.666666667	16.93333333	Act	Nonfear	Soc	-52.9333333333333	Positive
1	Negative	1042	3	8.4	13.07	26.8	82.59788689	17.73	18	8.13	4.8	35.46666667	52	Act	Nonfear	Nonsoc	-31.4666666666667	Negative
1	Reference	1042	3	15.03	13.24	0	46.83409975	39.8	17.46	8.63	6.6	12.83333333	100	Act	Nonfear	Nonsoc	1.79166666666667	Negative
2	Positive	1050	5	11.6	22.67	1.07	67.17600453	21	17.86	17.87	0.666666667	8.533333333	98.925	Inact	Nonfear	Soc	-12.1416666666667	Positive
2	Reference	1050	5	1.73	8.13	0	82.45436105	14.4	41.34	39.07	0.933333333	5.066666667	100	Inact	Nonfear	Soc	-6.4	Positive
1	Negative	1072	3	3.87	3.33	90.27	96.02954755	10.67	0	0	18.26666667	6.4	9.733333333	Inact	Fear	Soc	-89.7333333333333	Negative
1	Reference	1072	3	10.22	24.34	13.1	78.55644146	33.39	5.7	25.33	6.633333333	11.3	32.5	Inact	Fear	Soc	-27.225	Negative
1	Negative	1094	3	1.74	8.91	39.08	96.50110597	13.2	18.53	23.6	25	1.075	2.008333333	Inact	Nonfear	Soc	-46.25	Negative
1	Reference	1094	3	0.6	11.18	62.08	99.18765232	10.1	11.83	5.73	7.466666667	0	5.133333333	Inact	Nonfear	Soc	-72.6666666666667	Negative
1	Positive	1096	4	8.27	6.66	52	87.64380696	13.2	7.73	0	3.733333333	24.4	28.8	Inact	Fear	Nonsoc	-50.4	Positive
1	Reference	1096	4	9.53	0	0	0	16.6	13.07	26.48	1.5	100	100	Inact	Fear	Nonsoc	9.53333333333333	Positive
1	Negative	1114	1	12.53	4.93	14.27	60.51055783	31.32	8.67	47.87	1.208333333	15.6	18.4	Act	Fear	Soc	-6.675	Negative
1	Reference	1114	1	9.8	6.14	9.13	60.90945353	42.91	5.62	30.95	1.466666667	38.5	41.86666667	Act	Fear	Soc	-5.475	Negative
1	Positive	1118	4	0.93	5.73	79.87	98.92522824	6	8.4	0	1.066666667	3.733333333	8.133333333	Inact	Nonfear	Nonsoc	-84.6666666666667	Positive
1	Reference	1118	4	19.53	10.03	7.03	46.62476086	18.69	8.27	49.57	4.4	0.133333333	16.66666667	Inact	Nonfear	Nonsoc	2.46666666666667	Positive
1	Negative	1123	1	24.53	0	0	0	3.73	13.07	24.4	1.866666667	100	100	Act	Fear	Soc	24.5333333333333	Negative
1	Reference	1123	1	24.51	6.53	0	21.03737113	8.95	15.17	12.8	0.966666667	4.966666667	100	Act	Fear	Soc	17.975	Negative
2	Positive	1132	7	6	4.4	87	93.83983573	13.47	0	0	3.133333333	7	13	Act	Nonfear	Nonsoc	-85.4	Positive
2	Reference	1132	7	14	1.07	0	7.100199071	14.14	9.87	74.8	1.866666667	68.4	100	Act	Nonfear	Nonsoc	12.9333333333333	Positive
1	Negative	1135	1	2.27	10.54	75.99	97.44369369	7.07	0	7.87	6.133333333	2.8	8.408333333	Inact	Nonfear	Soc	-84.2666666666667	Negative
1	Reference	1135	1	20.73	0	0	0	9.86	12.37	40.87	0.866666667	100	100	Inact	Nonfear	Soc	20.725	Negative
2	Positive	1147	7	1.07	0	0	0	3	0	96.53	0	100	100	Inact	Fear	Soc	1.06666666666667	Positive
2	Reference	1147	7	6.8	8.53	0	55.64253098	12.67	14.67	6.93	0.933333333	9.066666667	100	Inact	Fear	Soc	-1.73333333333333	Positive
1	Positive	1157	2	20.4	9.73	21.2	60.26490066	16.53	20.93	27.6	4.666666667	19.06666667	65.73333333	Inact	Fear	Nonsoc	-10.5416666666667	Positive
1	Reference	1157	2	19.2	8.77	35.75	69.86817326	8.13	0.8	40.13	2.733333333	10.4	16.26666667	Inact	Fear	Nonsoc	-25.3166666666667	Positive
2	Negative	1159	6	0.94	4.2	69.2	98.73553941	12.67	9.47	0	25	2.4	6.4	Act	Nonfear	Nonsoc	-72.4583333333334	Negative
2	Reference	1159	6	7.2	10	72.4	91.96428571	17.7	4.4	0	0	9.733333333	14.26666667	Act	Nonfear	Nonsoc	-75.2	Negative
2	Positive	1230	5	3.87	11.2	24.74	90.27882442	30.13	30.86	11	0	5	16.2	Inact	Fear	Nonsoc	-32.075	Positive
2	Reference	1230	5	4.27	2.8	3.2	58.42259007	26.8	4.93	67.73	4.533333333	5.2	8	Inact	Fear	Nonsoc	-1.73333333333333	Positive
2	Negative	1237	8	9.87	5.2	0	34.50564035	4.13	1.87	28.93	NA	24.33333333	100	Act	Fear	Nonsoc	4.66666666666667	Negative
2	Reference	1237	8	4.13	3.2	0	43.65620737	15.2	6.53	75.73	2.8	6.4	100	Act	Fear	Nonsoc	0.933333333333333	Negative
2	Negative	1248	8	5.2	8.6	59.14	92.87085276	9	0	21.33	1.133333333	2.466666667	10	Act	Nonfear	Soc	-62.5333333333333	Negative
2	Reference	1248	8	25.73	5.2	0	16.81205648	48.14	31.73	0	NA	76.4	100	Act	Nonfear	Soc	20.5333333333333	Negative
2	Negative	1289	8	53.46	1.8	0	3.25732899	17.4	22.34	8.13	2.4	23.46666667	100	Act	Nonfear	Soc	51.6583333333333	Negative
2	Reference	1289	8	11.73	0	0	0	20	31.6	22.53	0	100	100	Act	Nonfear	Soc	11.7333333333333	Negative
2	Positive	1290	7	0.27	2.53	96.93	99.72926903	4.53	0	0	0.4	0.533333333	3.066666667	Inact	Nonfear	Soc	-99.2	Positive
2	Reference	1290	7	32	0.4	0	1.234567901	17.2	39.73	5.47	0.666666667	0	100	Inact	Nonfear	Soc	31.6	Positive
2	Positive	1292	7	26.47	10.33	8.87	42.04072695	26.33	15.47	34	1	64.93333333	91.125	Inact	Fear	Nonsoc	7.25833333333333	Positive
2	Reference	1292	7	25.6	0	0	0	18.8	1.87	42.8	6.8	100	100	Inact	Fear	Nonsoc	25.6	Positive
3	Negative	1345	9	12.47	5.7	35.33	76.69158879	26.9	18.57	10	4.933333333	46.6	51.33333333	Act	Fear	Nonsoc	-28.5666666666667	Negative
3	Reference	1345	9	7.23	7.67	9.63	70.52588667	58.5	18.07	18.17	2.266666667	15.23333333	41.8	Act	Fear	Nonsoc	-10.0666666666667	Negative
2	Positive	1364	5	2.07	1.67	0	44.65240642	29.47	11.3	28	0.933333333	74.725	100	Act	Fear	Nonsoc	0.408333333333334	Positive
2	Reference	1364	5	59.34	8.94	0	13.09314587	22.8	17.33	34.27	0	33.2	100	Act	Fear	Nonsoc	50.3916666666667	Positive
3	Positive	1366	10	2.8	1.83	83.87	96.83615819	6.67	0	3.5	1.333333333	0	0.9	Act	Nonfear	Nonsoc	-82.9	Positive
3	Reference	1366	10	2.37	8.23	55.1	96.39269406	23.87	4.23	19.67	0.533333333	9.133333333	31.9	Act	Nonfear	Nonsoc	-60.9666666666667	Positive
3	Positive	1403	12	14.37	11.6	36.5	76.99695854	17.3	3.23	32.93	4.033333333	0.033333333	5.166666667	Act	Nonfear	Soc	-33.7333333333333	Positive
3	Reference	1403	12	5.6	12.33	38.4	90.05858335	17.07	17.97	0	1.266666667	9.7	18.6	Act	Nonfear	Soc	-45.1333333333333	Positive
3	Negative	1407	11	2.27	7.47	34.5	94.86889693	20.13	26.5	5.83	NA	32.96666667	52.23333333	Inact	Nonfear	Soc	-39.7	Negative
3	Reference	1407	11	6.13	12.07	50.9	91.1416185	9.63	3.67	14.3	0.3	0	12.8	Inact	Nonfear	Soc	-56.9333333333333	Negative
3	Negative	1423	11	4.37	2.63	88.77	95.43698444	7.97	0.47	0	0.5	4	6.633333333	Act	Fear	Soc	-87.0333333333333	Negative
3	Reference	1423	11	10.97	4.17	49.87	83.12567297	14.7	12.33	10.67	1.633333333	9.233333333	50.13333333	Act	Fear	Soc	-43.0666666666667	Negative
3	Negative	1436	9	3.9	2.23	73.53	95.10419282	11.53	7.8	0	1.033333333	0.9	1.733333333	Inact	Nonfear	Soc	-71.8666666666667	Negative
3	Reference	1436	9	0	3.37	96.63	100	4.9	0	0	0.7	0	3.366666667	Inact	Nonfear	Soc	-100	Negative
3	Negative	1446	9	4.53	7.27	85.9	95.36335722	6.57	0	0	17.3	5.166666667	9.2	Act	Fear	Nonsoc	-88.6333333333333	Negative
3	Reference	1446	9	2.6	3.3	0.47	59.18367347	44.48	35.63	25.73	0	1.733333333	4.3	Act	Fear	Nonsoc	-1.16666666666667	Negative
3	Negative	1460	11	0.97	4.9	43.07	98.0179812	15.4	21.97	5.27	1.466666667	0	0.866666667	Act	Fear	Soc	-47	Negative
3	Reference	1460	11	10.7	9.3	18.4	72.13541667	46.83	21.33	7.73	0.466666667	0	7.633333333	Act	Fear	Soc	-17	Negative
3	Positive	1461	10	0	4.63	16.1	100	27.47	28.47	35.43	0.4	0	0	Act	Nonfear	Nonsoc	-20.7333333333333	Positive
3	Reference	1461	10	0.7	8.97	53.63	98.89415482	13.03	6.97	4.9	11.8	0.966666667	5.066666667	Act	Nonfear	Nonsoc	-61.9	Positive
3	Positive	1484	12	4.23	4.87	1.13	58.65102639	36.43	20.97	35.13	0	36.06666667	47.5	Act	Fear	Nonsoc	-1.76666666666667	Positive
3	Reference	1484	12	12.53	6.47	1.27	38.18450913	29	24.47	21.63	0.666666667	12.36666667	33.76666667	Act	Fear	Nonsoc	4.8	Positive
3	Positive	1517	10	0.67	1.07	2.1	82.55208333	26.33	57.77	12.4	0.533333333	0	0.033333333	Inact	Nonfear	Soc	-2.5	Positive
3	Reference	1517	10	5.4	6.53	1.37	59.39849624	35.7	12.57	57.9	0	1.533333333	80.3	Inact	Nonfear	Soc	-2.5	Positive
3	Negative	1520	9	0	0	100	100	0.73	0	0	0	0	0	Act	Nonfear	Nonsoc	-100	Negative
3	Reference	1520	9	2.63	5.37	86.63	97.22075452	14.17	4.5	0	0	2.966666667	13.36666667	Act	Nonfear	Nonsoc	-89.3666666666667	Negative
3	Positive	1546	12	5.13	10.27	54.14	92.62295082	15.2	1.97	8.57	0.566666667	23.33333333	25.73333333	Inact	Nonfear	Soc	-59.2666666666667	Positive
3	Reference	1546	12	11.33	7.77	43.47	81.89228065	28.3	10.97	11.37	1.966666667	6.233333333	41.86666667	Inact	Nonfear	Soc	-39.9	Positive

## Sheet: JBT_Experimental
Batch	Treatment	Cow	Group	Prop_Average_Ref	Prop_Average_Exp	Activity	Fearfulness	Fearfulness	Sociability
1	Positive	652	2	38.14814815	43.33333333	Act	Fear	Noncur	Soc
1	Negative	766	3	100	100	Inact	Fear	Noncur	Soc
1	Positive	994	2	100	38.51851852	Inact	Fear	Noncur	Nonsoc
1	Positive	1036	4	100	70	Inact	Fear	Noncur	Nonsoc
1	Positive	1040	2	40	15.55555556	Act	Nonfear	Cur	Soc
1	Negative	1042	3	38.88888889	37.40740741	Act	Nonfear	Cur	Nonsoc
1	Negative	1072	3	75.55555556	94.81481481	Inact	Fear	Noncur	Soc
1	Positive	1096	4	70.37037037	40	Inact	Fear	Noncur	Nonsoc
1	Negative	1101	1	11.11111111	21.48148148	Inact	Nonfear	Cur	Nonsoc
1	Negative	1114	1	100	38.51851852	Act	Fear	Noncur	Soc
1	Positive	1118	4	13.33333333	10.37037037	Inact	Nonfear	Cur	Nonsoc
1	Negative	1123	1	98.14814815	70	Act	Fear	Noncur	Soc
1	Negative	1135	1	100	100	Inact	Nonfear	Cur	Soc
1	Positive	1157	2	71.11111111	100	Inact	Fear	Noncur	Nonsoc
2	Positive	969	5	7.777777778	65.55555556	Inact	Fear	Noncur	Nonsoc
2	Positive	1050	5	8.518518519	70.37037037	Inact	Nonfear	Cur	Soc
2	Negative	1104	6	38.14814815	38.51851852	Inact	Nonfear	Cur	Nonsoc
2	Positive	1132	7	68.88888889	6.666666667	Act	Nonfear	Cur	Nonsoc
2	Positive	1147	7	100	85.18518519	Inact	Fear	Noncur	Soc
2	Negative	1159	6	74.81481481	100	Act	Nonfear	Cur	Nonsoc
2	Negative	1187	6	100	100	Inact	Fear	Noncur	Soc
2	Positive	1230	5	43.7037037	100	Inact	Fear	Noncur	Nonsoc
2	Negative	1237	8	38.51851852	69.62962963	Act	Fear	Noncur	Nonsoc
2	Negative	1248	8	68.88888889	43.7037037	Act	Nonfear	Cur	Soc
2	Negative	1273	8	13.33333333	39.62962963	Inact	Nonfear	Cur	Nonsoc
2	Negative	1289	8	11.11111111	100	Act	Nonfear	Cur	Soc
2	Positive	1290	7	36.66666667	69.25925926	Inact	Nonfear	Cur	Soc
2	Negative	1291	6	37.03703704	37.77777778	Inact	Fear	Noncur	Soc
2	Positive	1292	7	68.88888889	46.2962963	Inact	Fear	Noncur	Nonsoc
2	Positive	1364	5	42.96296296	69.62962963	Act	Fear	Noncur	Nonsoc
3	Positive	1349	12	22.59259259	100	Act	Fear	Noncur	Nonsoc
3	Positive	1403	12	25.18518519	20.74074074	Act	Nonfear	Cur	Soc
3	Negative	1407	11	16.2962963	28.14814815	Inact	Nonfear	Cur	Soc
3	Positive	1412	10	42.59259259	68.14814815	Act	Fear	Noncur	Soc
3	Negative	1436	9	47.40740741	69.25925926	Inact	Nonfear	Cur	Soc
3	Negative	1446	9	8.888888889	37.40740741	Act	Fear	Noncur	Nonsoc
3	Negative	1460	11	32.96296296	11.85185185	Act	Fear	Noncur	Soc
3	Positive	1461	10	100	37.40740741	Act	Nonfear	Cur	Nonsoc
3	Positive	1484	12	15.18518519	28.14814815	Act	Fear	Noncur	Nonsoc
3	Positive	1517	10	44.44444444	41.11111111	Inact	Nonfear	Cur	Soc
3	Negative	1520	9	69.25925926	37.77777778	Act	Nonfear	Cur	Nonsoc

## Sheet: ABT_Experimental
Batch	Treatment	Cow	Group	Atten_Threat_Prop_Ref	Atten_Bucket_Prop_Ref	Feeding_Prop_Ref	Positive_Diff_Att_Ref	Loc_Prop_Ref	Expl_Arena_Prop_Ref	Vigi_Prop_Ref	Atten_Threat_LatinProp_Ref	Atten_Bucket_LatinProp_Ref	Atten_Feeding_LatinProp_Ref	ABD_Prop_Ref	ABD_Prop_Ref	Activity	Fearfulness	Sociability	Atten_Threat_Prop_Exp	Atten_Bucket_Prop_Exp	Feeding_Prop_Exp	Positive_Diff_Att_Exp	Loc_Prop_Exp	Expl_Arena_Prop_Exp	Vigi_Prop_Exp	Atten_Threat_LatinProp_Exp	Atten_Bucket_LatinProp_Exp	Atten_Feeding_LatinProp_Exp	ABD_Prop_Exp
1	Positive	652	2	25.61	4.53	3.33	23.48371676	20.54	10.8	42.81	1.466666667	1.733333333	33.46666667	-17.7416666666667	17.75	Act	Fear	Soc	2.8	7.2	30	93	34.78	NA	NA	1.466666667	0	0	-34.4083333333333
1	Positive	927	4	13.73	13.46	0	49.50349393	11.87	19.63	0	4.266666667	0	100	-0.258333333333332	0.27	Act	Nonfear	Soc	8.93	15.33	0	63.19043693	6.8	NA	NA	1.6	6.533333333	100	-6.39166666666667
2	Positive	969	5	58.4	0	0	0	16.66	0	70.8	4.533333333	100	100	-58.4	58.4	Inact	Fear	Nonsoc	7.67	4	44.13	86.25448029	26.07	9	10.13	0.8	36.2	39.4	-40.4666666666667
1	Positive	994	2	5.87	17.48	54.2	92.43068988	13.6	11.87	5	1.466666667	22.8	36	65.825	-65.81	Inact	Fear	Nonsoc	1.07	10.94	71.2	98.71425138	7.07	1.46	8.8	1.066666667	2.933333333	8.266666667	-81.0666666666667
1	Positive	1040	2	8.68	10.4	51.2	87.65115948	10.13	3.2	35.72	0.8	8.666666667	16.93333333	52.9333333333333	-52.92	Act	Nonfear	Soc	3.33	8.13	47.6	94.3616661	16.67	14.27	18.13	0.266666667	4.666666667	8.266666667	-52.4
1	Negative	1042	3	15.03	13.24	0	46.83409975	39.8	17.46	8.63	6.6	12.83333333	100	-1.79166666666667	1.79	Act	Nonfear	Nonsoc	8.4	13.07	26.8	82.59788689	17.73	18	8.13	4.8	35.46666667	52	-31.4666666666667
2	Positive	1050	5	1.73	8.13	0	82.45436105	14.4	41.34	39.07	0.933333333	5.066666667	100	6.4	-6.4	Inact	Nonfear	Soc	11.6	22.67	1.07	67.17600453	21	17.86	17.87	0.666666667	8.533333333	98.925	-12.1416666666667
1	Negative	1072	3	10.22	24.34	13.1	78.55644146	33.39	5.7	25.33	6.633333333	11.3	32.5	27.225	-27.22	Inact	Fear	Soc	3.87	3.33	90.27	96.02954755	10.67	0	0	18.26666667	6.4	9.733333333	-89.7333333333333
1	Negative	1094	3	0.6	11.18	62.08	99.18765232	10.1	11.83	5.73	7.466666667	0	5.133333333	72.6666666666667	-72.66	Inact	Nonfear	Soc	1.74	8.91	39.08	96.50110597	13.2	18.53	23.6	25	1.075	2.008333333	-46.25
1	Positive	1096	4	9.53	0	0	0	16.6	13.07	26.48	1.5	100	100	-9.53333333333333	9.53	Inact	Fear	Nonsoc	8.27	6.66	52	87.64380696	13.2	7.73	0	3.733333333	24.4	28.8	-50.4
1	Negative	1114	1	9.8	6.14	9.13	60.90945353	42.91	5.62	30.95	1.466666667	38.5	41.86666667	5.475	-5.47	Act	Fear	Soc	12.53	4.93	14.27	60.51055783	31.32	8.67	47.87	1.208333333	15.6	18.4	-6.675
1	Positive	1118	4	19.53	10.03	7.03	46.62476086	18.69	8.27	49.57	4.4	0.133333333	16.66666667	-2.46666666666667	2.47	Inact	Nonfear	Nonsoc	0.93	5.73	79.87	98.92522824	6	8.4	0	1.066666667	3.733333333	8.133333333	-84.6666666666667
1	Negative	1123	1	24.51	6.53	0	21.03737113	8.95	15.17	12.8	0.966666667	4.966666667	100	-17.975	17.98	Act	Fear	Soc	24.53	0	0	0	3.73	13.07	24.4	1.866666667	100	100	24.5333333333333
2	Positive	1132	7	14	1.07	0	7.100199071	14.14	9.87	74.8	1.866666667	68.4	100	-12.9333333333333	12.93	Act	Nonfear	Nonsoc	6	4.4	87	93.83983573	13.47	0	0	3.133333333	7	13	-85.4
1	Negative	1135	1	20.73	0	0	0	9.86	12.37	40.87	0.866666667	100	100	-20.725	20.73	Inact	Nonfear	Soc	2.27	10.54	75.99	97.44369369	7.07	0	7.87	6.133333333	2.8	8.408333333	-84.2666666666667
2	Positive	1147	7	6.8	8.53	0	55.64253098	12.67	14.67	6.93	0.933333333	9.066666667	100	1.73333333333333	-1.73	Inact	Fear	Soc	1.07	0	0	0	3	0	96.53	0	100	100	1.06666666666667
1	Positive	1157	2	19.2	8.77	35.75	69.86817326	8.13	0.8	40.13	2.733333333	10.4	16.26666667	25.3166666666667	-25.32	Inact	Fear	Nonsoc	20.4	9.73	21.2	60.26490066	16.53	20.93	27.6	4.666666667	19.06666667	65.73333333	-10.5416666666667
2	Negative	1159	6	7.2	10	72.4	91.96428571	17.7	4.4	0	0	9.733333333	14.26666667	75.2	-75.2	Act	Nonfear	Nonsoc	0.94	4.2	69.2	98.73553941	12.67	9.47	0	25	2.4	6.4	-72.4583333333334
2	Positive	1230	5	4.27	2.8	3.2	58.42259007	26.8	4.93	67.73	4.533333333	5.2	8	1.73333333333333	-1.73	Inact	Fear	Nonsoc	3.87	11.2	24.74	90.27882442	30.13	30.86	11	0	5	16.2	-32.075
2	Negative	1237	8	4.13	3.2	0	43.65620737	15.2	6.53	75.73	2.8	6.4	100	-0.933333333333333	0.93	Act	Fear	Nonsoc	9.87	5.2	0	34.50564035	4.13	1.87	28.93	NA	24.33333333	100	4.66666666666667
2	Negative	1248	8	25.73	5.2	0	16.81205648	48.14	31.73	0	NA	76.4	100	-20.5333333333333	20.53	Act	Nonfear	Soc	5.2	8.6	59.14	92.87085276	9	0	21.33	1.133333333	2.466666667	10	-62.5333333333333
2	Negative	1289	8	11.73	0	0	0	20	31.6	22.53	0	100	100	-11.7333333333333	11.73	Act	Nonfear	Soc	53.46	1.8	0	3.25732899	17.4	22.34	8.13	2.4	23.46666667	100	51.6583333333333
2	Positive	1290	7	32	0.4	0	1.234567901	17.2	39.73	5.47	0.666666667	0	100	-31.6	31.6	Inact	Nonfear	Soc	0.27	2.53	96.93	99.72926903	4.53	0	0	0.4	0.533333333	3.066666667	-99.2
2	Positive	1292	7	25.6	0	0	0	18.8	1.87	42.8	6.8	100	100	-25.6	25.6	Inact	Fear	Nonsoc	26.47	10.33	8.87	42.04072695	26.33	15.47	34	1	64.93333333	91.125	7.25833333333333
3	Negative	1345	9	7.23	7.67	9.63	70.52588667	58.5	18.07	18.17	2.266666667	15.23333333	41.8	10.0666666666667	-10.07	Act	Fear	Nonsoc	12.47	5.7	35.33	76.69158879	26.9	18.57	10	4.933333333	46.6	51.33333333	-28.5666666666667
2	Positive	1364	5	59.34	8.94	0	13.09314587	22.8	17.33	34.27	0	33.2	100	-50.3916666666667	50.4	Act	Fear	Nonsoc	2.07	1.67	0	44.65240642	29.47	11.3	28	0.933333333	74.725	100	0.408333333333334
3	Positive	1366	10	2.37	8.23	55.1	96.39269406	23.87	4.23	19.67	0.533333333	9.133333333	31.9	60.9666666666667	-60.96	Act	Nonfear	Nonsoc	2.8	1.83	83.87	96.83615819	6.67	0	3.5	1.333333333	0	0.9	-82.9
3	Positive	1403	12	5.6	12.33	38.4	90.05858335	17.07	17.97	0	1.266666667	9.7	18.6	45.1333333333333	-45.13	Act	Nonfear	Soc	14.37	11.6	36.5	76.99695854	17.3	3.23	32.93	4.033333333	0.033333333	5.166666667	-33.7333333333333
3	Negative	1407	11	6.13	12.07	50.9	91.1416185	9.63	3.67	14.3	0.3	0	12.8	56.9333333333333	-56.84	Inact	Nonfear	Soc	2.27	7.47	34.5	94.86889693	20.13	26.5	5.83	NA	32.96666667	52.23333333	-39.7
3	Negative	1423	11	10.97	4.17	49.87	83.12567297	14.7	12.33	10.67	1.633333333	9.233333333	50.13333333	43.0666666666667	-43.07	Act	Fear	Soc	4.37	2.63	88.77	95.43698444	7.97	0.47	0	0.5	4	6.633333333	-87.0333333333333
3	Negative	1436	9	0	3.37	96.63	100	4.9	0	0	0.7	0	3.366666667	100	-100	Inact	Nonfear	Soc	3.9	2.23	73.53	95.10419282	11.53	7.8	0	1.033333333	0.9	1.733333333	-71.8666666666667
3	Negative	1446	9	2.6	3.3	0.47	59.18367347	44.48	35.63	25.73	0	1.733333333	4.3	1.16666666666667	-1.17	Act	Fear	Nonsoc	4.53	7.27	85.9	95.36335722	6.57	0	0	17.3	5.166666667	9.2	-88.6333333333333
3	Negative	1460	11	10.7	9.3	18.4	72.13541667	46.83	21.33	7.73	0.466666667	0	7.633333333	17	-17	Act	Fear	Soc	0.97	4.9	43.07	98.0179812	15.4	21.97	5.27	1.466666667	0	0.866666667	-47
3	Positive	1461	10	0.7	8.97	53.63	98.89415482	13.03	6.97	4.9	11.8	0.966666667	5.066666667	61.9	-61.9	Act	Nonfear	Nonsoc	0	4.63	16.1	100	27.47	28.47	35.43	0.4	0	0	-20.7333333333333
3	Positive	1484	12	12.53	6.47	1.27	38.18450913	29	24.47	21.63	0.666666667	12.36666667	33.76666667	-4.8	4.79	Act	Fear	Nonsoc	4.23	4.87	1.13	58.65102639	36.43	20.97	35.13	0	36.06666667	47.5	-1.76666666666667
3	Positive	1517	10	5.4	6.53	1.37	59.39849624	35.7	12.57	57.9	0	1.533333333	80.3	2.5	-2.5	Inact	Nonfear	Soc	0.67	1.07	2.1	82.55208333	26.33	57.77	12.4	0.533333333	0	0.033333333	-2.5
3	Negative	1520	9	2.63	5.37	86.63	97.22075452	14.17	4.5	0	0	2.966666667	13.36666667	89.3666666666667	-89.37	Act	Nonfear	Nonsoc	0	0	100	100	0.73	0	0	0	0	0	-100
3	Positive	1546	12	11.33	7.77	43.47	81.89228065	28.3	10.97	11.37	1.966666667	6.233333333	41.86666667	39.9	-39.91	Inact	Nonfear	Soc	5.13	10.27	54.14	92.62295082	15.2	1.97	8.57	0.566666667	23.33333333	25.73333333	-59.2666666666667

## Sheet: JBT_ABT_Cor_Ref
Cow	Session	Average	Prop_Average	Trained	Activity	Fearfulness	Sociability	ABT_Threat_Prop	ABT_Feeding_Prop	ABT_Positive_Diff_Att	ABT_Loc	ABT_Expl_Arena	ABT_Vigi	ABT_Threat_LatinProp	ABT_Feed_LatinProp
652	T0	34.3333333333333	38.1481481481482	1	Act	Fear	Soc	25.61	3.33	23.4837168	20.54	10.8	42.81	1.46666666666667	33.4666666666667
927	T0	90	100	1	Act	Nonfear	Soc	13.73	0	49.5034939	11.87	19.63	0	4.26666666666667	100
969	T0	7	7.77777777777778	1	Inact	Fear	Nonsoc	58.4	0	0	16.66	0	70.8	4.53333333333333	100
994	T0	90	100	1	Inact	Fear	Nonsoc	5.87	54.2	92.4306899	13.6	11.87	5	1.46666666666667	36
1040	T0	36	40	1	Act	Nonfear	Soc	8.68	51.2	87.6511595	10.13	3.2	35.72	0.8	16.9333333333333
1042	T0	35	38.8888888888889	1	Act	Nonfear	Nonsoc	15.03	0	46.8340998	39.8	17.46	8.63	6.6	100
1050	T0	7.66666666666667	8.51851851851852	1	Inact	Nonfear	Soc	1.73	0	82.4543611	14.4	41.34	39.07	0.933333333333333	100
1072	T0	68	75.5555555555556	1	Inact	Fear	Soc	10.22	13.1	78.5564415	33.39	5.7	25.33	6.63333333333333	32.5
1096	T0	63.3333333333333	70.3703703703704	1	Inact	Fear	Nonsoc	9.53	0	0	16.6	13.07	26.48	1.5	100
1101	T0	10	11.1111111111111	1	Inact	Nonfear	Nonsoc	1.3	95.9	98.6895161	2.94	0	0	0.8	4.1
1114	T0	90	100	1	Act	Fear	Soc	9.8	9.13	60.9094535	42.91	5.62	30.95	1.46666666666667	41.8666666666667
1118	T0	12	13.3333333333333	1	Inact	Nonfear	Nonsoc	19.53	7.03	46.6247609	18.69	8.27	49.57	4.4	16.6666666666667
1123	T0	88.3333333333333	98.1481481481481	1	Act	Fear	Soc	24.51	0	21.0373711	8.95	15.17	12.8	0.966666666666667	100
1132	T0	62	68.8888888888889	1	Act	Nonfear	Nonsoc	14	0	7.1001991	14.14	9.87	74.8	1.86666666666667	100
1135	T0	90	100	1	Inact	Nonfear	Soc	20.73	0	0	9.86	12.37	40.87	0.866666666666667	100
1147	T0	90	100	1	Inact	Fear	Soc	6.8	0	55.642531	12.67	14.67	6.93	0.933333333333333	100
1157	T0	64	71.1111111111111	1	Inact	Fear	Nonsoc	19.2	35.75	69.8681733	8.13	0.8	40.13	2.73333333333333	16.2666666666667
1159	T0	67.3333333333333	74.8148148148148	1	Act	Nonfear	Nonsoc	7.2	72.4	91.9642857	17.7	4.4	0	0	14.2666666666667
1187	T0	90	100	1	Inact	Fear	Soc	4.8	0	25	26.53	NA	NA	0	100
1230	T0	39.3333333333333	43.7037037037037	1	Inact	Fear	Nonsoc	4.27	3.2	58.4225901	26.8	4.93	67.73	4.53333333333333	8
1237	T0	34.6666666666667	38.5185185185185	1	Act	Fear	Nonsoc	4.13	0	43.6562074	15.2	6.53	75.73	2.8	100
1248	T0	62	68.8888888888889	1	Act	Nonfear	Soc	25.73	0	16.8120565	48.14	31.73	0	NA	100
1289	T0	10	11.1111111111111	1	Act	Nonfear	Soc	11.73	0	0	20	31.6	22.53	0	100
1290	T0	33	36.6666666666667	1	Inact	Nonfear	Soc	32	0	1.2345679	17.2	39.73	5.47	0.666666666666667	100
1291	T0	33.3333333333333	37.037037037037	1	Inact	Fear	Soc	28.4	0	0	11.74	6.4	16.14	1.55	100
1292	T0	62	68.8888888888889	1	Inact	Fear	Nonsoc	25.6	0	0	18.8	1.87	42.8	6.8	100
1349	T0	20.3333333333333	22.5925925925926	1	Act	Fear	Nonsoc	15.2	0	21.9311762	43.7	6.5	67.9	1.7	100
1364	T0	38.6666666666667	42.962962962963	1	Act	Fear	Nonsoc	59.34	0	13.0931459	22.8	17.33	34.27	0	100
1403	T0	22.6666666666667	25.1851851851852	1	Act	Nonfear	Soc	5.6	38.4	90.0585833	17.07	17.97	0	1.26666666666667	18.6
1407	T0	14.6666666666667	16.2962962962963	1	Inact	Nonfear	Soc	6.13	50.9	91.1416185	9.63	3.67	14.3	0.3	12.8
1412	T0	38.3333333333333	42.5925925925926	1	Act	Fear	Soc	15.57	0	20.4394481	51.96	23.47	27.47	1.6	100
1436	T0	42.6666666666667	47.4074074074074	1	Inact	Nonfear	Soc	0	96.63	100	4.9	0	0	0.7	3.36666666666667
1446	T0	8	8.88888888888889	1	Act	Fear	Nonsoc	2.6	0.47	59.1836735	44.48	35.63	25.73	0	4.3
1460	T0	29.6666666666667	32.962962962963	1	Act	Fear	Soc	10.7	18.4	72.1354167	46.83	21.33	7.73	0.466666666666667	7.63333333333333
1461	T0	90	100	1	Act	Nonfear	Nonsoc	0.7	53.63	98.8941548	13.03	6.97	4.9	11.8	5.06666666666667
1484	T0	13.6666666666667	15.1851851851852	1	Act	Fear	Nonsoc	12.53	1.27	38.1845091	29	24.47	21.63	0.666666666666667	33.7666666666667
1517	T0	40	44.4444444444444	1	Inact	Nonfear	Soc	5.4	1.37	59.3984962	35.7	12.57	57.9	0	80.3
1520	T0	62.3333333333333	69.2592592592593	1	Act	Nonfear	Nonsoc	2.63	86.63	97.2207545	14.17	4.5	0	0	13.3666666666667

## Sheet: JBT_ABT_Res
Batch	Treatment	Cow	Group	res_JBT	res_ABT_Threat_Prop	res_ABT_Feeding_Prop	res_ABT_Positive_Diff_Att	res_ABT_Threat_LatinProp	res_ABT_Feed_LatinProp	res_ABT_Loc	res_ABT_Expl_Arena	res_ABT_Vigi
1	Positive	652	2	-0.402870876153648	-0.559786078906762	-0.302387940644338	0.780841791964957	-0.186225573642677	-1.45384409068173	1.30528670555063	NA	NA
2	Positive	969	5	0.110792838569501	-0.15615075613077	0.723164655158477	0.945996631935423	-0.270247155293071	-0.685198608377753	0.515109338408631	-0.198037883469143	-0.774233305164813
1	Positive	994	2	-0.596336934828253	-0.870623151254672	1.46405807074836	1.15164205416955	-0.413173944512786	-1.06884543533818	-0.690636820307184	-0.998660627492102	-0.673743794686938
1	Positive	1040	2	-1.51902121546461	-0.46455853651116	0.452210355484582	0.869200898580792	-0.867070686253003	-1.06884543533818	0.000841557471054521	0.212293978434539	-0.0744529592221603
1	Negative	1042	3	-0.84856082917525	-0.139316047968096	-0.855241617160825	0.3128355908669	-0.78765062937815	0.926969533371652	0.632548899570401	1.22412029271827	-0.342639417384658
2	Positive	1050	5	0.317284577549107	0.326538584648485	-1.36034971216662	0.111413758372961	-0.393609905785732	1.73373457923798	0.176745103912578	0.712223184246132	-0.35486694408165
1	Negative	1072	3	1.50913738974794	-0.660807148885178	1.68703168927899	1.07286560720488	0.289915743663105	-1.0195692688344	-0.0685597280665715	-1.09277436995799	-1.13197922600986
1	Positive	1096	4	-0.536808916200599	0.423034029057011	0.640859929557614	0.433276092998453	0.98742462929717	-0.112558456247474	-0.24909905984368	-0.405945137216072	-1.23899130983781
1	Negative	1114	1	-0.80292795900021	0.336127269359885	-1.35712730128386	-0.936975086902594	-0.784025873473494	-0.620436709413109	1.98213335411135	0.0231965661912783	3.51570793218401
1	Positive	1118	4	-1.72736927848054	-0.895777595817938	1.83578348143903	1.16533243607528	-0.446112365484495	-1.07505509458305	-0.767707843177359	-0.342608713643015	-1.23899130983781
1	Negative	1123	1	0.49000332245075	1.71756064927268	-1.92870820695419	-4.36096273968142	-0.639540531077023	3.13754987399606	-0.757751495251835	0.589548594845476	1.2370110922783
2	Positive	1132	7	-2.41475996927306	-0.361263021979622	2.79748561955294	1.27781600355444	1.4339151348394	-1.75802239735382	-0.32579585122317	-1.12268228371281	-1.3230939371042
1	Negative	1135	1	1.72209077895023	-0.844998270465558	1.11505023886842	1.15288502508512	0.296870800828305	-1.0805904996151	-0.426065543933495	-1.09277436299779	-0.367882762158916
2	Positive	1147	7	0.952643777646253	-0.966774077969882	-1.41212306501007	-2.82718277849568	-1.01287544804558	1.77741964082457	-1.02454802778603	-1.12268228371281	3.90706560234771
1	Positive	1157	2	1.87407581681221	2.60248702706042	-0.679687088708797	-1.34335306950882	1.62936139331819	1.60751618459389	-0.00924250220487832	0.841876935145814	0.53383045040822
2	Negative	1159	6	1.48576066802553	-1.08906853898043	1.2480017005931	1.64040295840926	0.506662944587564	-2.06480478925232	0.00666759050350341	0.251211620156674	-1.17842297902769
2	Positive	1230	5	1.58800297255636	-0.622873273932593	-0.215045832125164	1.1220405009777	-1.01042366009948	-1.62798315189199	0.786067680036635	2.04782068766584	-0.727095225818256
2	Negative	1237	8	0.105613022195258	-0.357824385756905	-1.65021393592343	-1.01635148492712	NA	1.75418593803151	-0.769001342403988	-0.819759461568947	1.07321859383713
2	Negative	1248	8	-1.07256179809829	-0.740233145697984	0.826671511224716	1.39782073340416	-0.75614858229717	-1.91792053400381	-0.326670229009412	-1.08327471464597	0.481705424912541
2	Negative	1289	8	1.48576066859113	3.21159699450684	-1.65021393592343	-2.30888177891697	-0.436953290101238	1.75418593803151	0.436282820788215	2.06481659751486	-0.545659552693327
2	Positive	1290	7	0.269632640163669	-1.06503145013869	3.27796164527375	1.53544770479725	-0.700519203388738	-2.16168589441965	-0.922438110867098	-1.12268228371281	-1.3230939371042
2	Positive	1292	7	-0.715174115827568	2.15289748838967	-0.982936524411519	-0.988122302912604	-0.231984836403472	1.41676391566557	0.532461358958141	0.466678745356637	0.519083876439412
2	Positive	1364	5	0.28551661770609	-0.843952361312404	-1.41212306035607	-0.873875080739722	-0.146884404800411	1.77741963890513	0.742020264895136	0.0382601363666506	0.193993680953549
3	Positive	1403	12	-0.85509163914825	3.65113658330861	-0.314862096740041	-1.61223046348703	3.17896929631498	-0.781011797179506	-0.178317720245836	-0.976525092743643	1.45336912653473
3	Negative	1407	11	-0.726257260625438	-0.598400673020415	-0.855554878127881	0.627875640161507	NA	2.76684064708913	0.515620275959817	1.33039984378949	-0.360586026762916
3	Negative	1436	9	0.927742236308349	-0.270297767703358	0.725613019455103	0.650923005255331	-0.852793025598202	-1.0546555651697	-0.20110681420087	-0.412348864006152	-1.09518923123598
3	Negative	1446	9	-0.353734852460094	-0.143484987824558	1.22674155973724	0.676308303329189	2.35708137215086	-0.489629062361532	-0.614474997403507	-1.13927079173485	-1.09518923123598
3	Negative	1460	11	-1.38189670157782	-0.860077837849685	-0.508370432677769	0.936330207430965	-0.473116690276709	-1.12023899901072	0.121420375446013	0.908225954993211	-0.431148255768204
3	Positive	1461	10	-0.168586165454686	-1.03272056883283	-1.14172900996598	1.1030819118625	-0.487149218762142	-1.18026811058837	0.45325937711996	0.810217128160032	1.65271184053153
3	Positive	1484	12	-0.549978095262617	0.346034874382552	-1.74850340590682	-3.77781090562902	-1.01039500151878	2.49031415109276	1.00969308106782	0.279291369234322	1.62879071243235
3	Positive	1517	10	-0.0160293937178207	-0.814336136388997	-1.70918669524545	-0.956495480430169	-0.313565035754038	-1.17769226341075	0.382463124454117	2.88436720346749	-0.183633215478545
3	Negative	1520	9	-0.3388339560931	-1.05532926219117	1.79795517477184	1.13047005946662	-1.05669898112296	-1.18582243186195	-1.10118269698081	-1.13927079173485	-1.09518923123598
